# Supplementary material for: Laser Shock Fabrication of Nitrogen Doped Inverse Spinel Fe3O4/Carbon Nanosheet Film Electrodes towards Hydrogen Evolution Reactions in Alkaline Media
Source: Int J Mol Sci. 2022 Jul 5;23(13):7477. doi: 10.3390/ijms23137477 (PMC9267510; doi:10.3390/ijms23137477)
Supplement: Supplementary file 1 [file ijms-23-07477-s001.zip]

Archive with 1 entries (1 files):
- ijms-1793750-supplementary.pdf
